# Supplementary material for: Computed tomographic signs of hyoid apparatus disease in 165 horses
Source: Front Vet Sci. 2025 Sep 19;12:1631185. doi: 10.3389/fvets.2025.1631185 (PMC12492637; doi:10.3389/fvets.2025.1631185)
Supplement: Supplementary file 1 [file Data_Sheet_1.xlsx]

## Sheet: S1-Categories
Supplementary Table 1: Changes, number of horses, number of usage levels and statistical analysis status per CT-parameter.
CT-parameter	No Change (Two Sides per Horse Considered)	Change (Two Sides per Horse Considered)	Total (Two Sides per Horse Considered)	Change % (Two Sides per Horse Considered)	Missing Data (Two Sides per Horse Considered)	Excluded from Further Analysis¹	Horses after Filtering (Missing Data Removed) >	Horses after Filtering – Diff. between Sides	Horses Excluded due to Missing Data in One Side	Changes in One or Both Sides per Horse²	Usage Levels after Filtering (Missing Data Removed)	Horses after Filtering (Usage Levels Removed³)	Usage Levels after Filtering (Usage Levels Removed³)	Effect Evaluation
AHD: Mandibular cheek teeth disease	251	39	290	13.45	40	No	115	18	0	26	7	115	7	Yes
AHD: Maxillary cheek teeth disease	204	83	287	28.92	43	No	113	48	1	59	7	113	7	Yes
AHD: Perihyoid change	315	11	326	3.37	4	No	129	3	0	5	7	112	4	No
AHD: TMJ disease	263	60	323	18.58	7	No	126	22	1	36	7	121	6	Yes
CBJ: Ankylosis	326	2	328	0.61	2	Yes
CBJ: Marginal exostosis basihyoid	319	9	328	2.74	2	No	130	3	0	4	7	70	2	No
CBJ: Marginal exostosis distal ceratohyoid	307	21	328	6.4	2	No	130	4	0	9	7	106	4	No
CBJ: OCLL basihyoid	323	5	328	1.52	2	Yes
CBJ: OCLL distal ceratohyoid	324	4	328	1.22	2	Yes
LP: Asymmetry	304	18	322	5.59	8	No	128	0	0	5	7	105	4	No
LP: Fracture	320	2	322	0.62	8	Yes
ST: Fracture	321	1	322	0.31	8	Yes
STCJ: Bridging	321	7	328	2.13	2	No	130	3	0	3	7	77	2	No
STCJ: Marginal exostosis distal stylohyoid	233	95	328	28.96	2	No	130	18	0	45	7	130	7	Yes
STCJ: OCLL distal stylohyoid	304	24	328	7.32	2	No	130	5	0	10	7	82	3	No
STCJ: OCLL proximal ceratohyoid	303	25	328	7.62	2	No	130	9	0	14	7	113	4	Yes
STCJ: Osteoproliferative changes proximal ceratohyoid	274	54	328	16.46	2	No	130	8	0	22	7	118	5	Yes
STCJ: Separate epihyoid	201	127	328	38.72	2	No	129	13	0	52	7	123	6	Yes
TB: External/middle ear disease	267	6	273	2.2	57	Yes
TB: Fracture	292	1	293	0.34	37	Yes
TB: Sclerosis	254	2	256	0.78	74	Yes
THJ: Ankylosis	318	5	323	1.55	7	Yes
THJ: Bridging	297	26	323	8.05	7	No	126	6	1	9	7	104	4	No
THJ: Marginal exostosis TB	153	166	319	52.04	11	No	124	13	3	69	7	124	7	Yes
THJ: OCLL proximal stylohyoid	279	44	323	13.62	7	No	126	6	1	17	7	109	5	Yes
THJ: OCLL TB	279	34	313	10.86	17	No	122	7	2	15	7	106	5	Yes
THJ: Osteopenia TB	234	22	256	8.59	74	No	97	0	2	10	7	62	2	No
THJ: Osteophytes proximal stylohyoid	179	143	322	44.41	8	No	125	9	2	58	7	125	7	Yes
THJ: Reduced tympanohyoid	193	130	323	40.25	7	No	126	4	1	52	7	126	7	Yes
THJ: Remodeling proximal stylohyoid	309	13	322	4.04	8	No	127	4	0	6	7	93	3	No
THJ: Subluxation	322	1	323	0.31	7	Yes
THJ: Thickening	247	76	323	23.53	7	No	126	6	1	29	7	104	4	Yes
¹Parameters that remained were included in association tests and considered for effect evaluation
²Data were aggregated and only one observation per horse was recorded – no change (0) or change in one or both sides (1)
³Usage levels with no changes were removed to avoid complete separation complications in the logistic regression models

## Sheet: S2-CMH Tests
Supplementary Table 2: Cochran–Mantel–Haenszel (CMH) association tests between CT-parameters, corrected for multiple testing via the Bonferroni–Holm method.
CT-parameter 1	CT-parameter 2	CMH Statistic	CMH Log Odds Ratio	p-value nominal	p-value adjusted
THJ: Thickening	THJ: Reduced tympanohyoid	137.127	267.46	1.1314e-31	2.61353e-29
THJ: Thickening	THJ: Bridging	81.5281	67.0407	1.72784e-19	3.97404e-17
THJ: Marginal exostosis TB	THJ: Thickening	74.6855	38.8843	5.51994e-18	1.26407e-15
THJ: Marginal exostosis TB	THJ: Reduced tympanohyoid	62.8471	7.6436	2.23395e-15	5.09341e-13
THJ: Remodeling proximal stylohyoid	THJ: Bridging	59.8132	39.7362	1.04299e-14	2.36759e-12
THJ: Osteophytes proximal stylohyoid	THJ: Reduced tympanohyoid	55.7785	6.27496	8.11121e-14	1.83313e-11
THJ: Osteophytes proximal stylohyoid	THJ: Marginal exostosis TB	51.9521	5.88147	5.68722e-13	1.27962e-10
THJ: OCLL TB	THJ: Thickening	48.1234	12.7089	4.00228e-12	8.96511e-10
STCJ: Osteoproliferative changes proximal ceratohyoid	THJ: Thickening	42.8876	7.3695	5.7976e-11	1.29287e-08
THJ: Osteophytes proximal stylohyoid	THJ: Thickening	42.465	6.65346	7.19581e-11	1.59747e-08
STCJ: Marginal exostosis distal stylohyoid	STCJ: Osteoproliferative changes proximal ceratohyoid	42.2162	7.27444	8.17206e-11	1.80603e-08
STCJ: Osteoproliferative changes proximal ceratohyoid	STCJ: OCLL proximal ceratohyoid	40.2616	12.4353	2.2213e-10	4.88687e-08
THJ: Remodeling proximal stylohyoid	THJ: Thickening	36.0141	28.5002	1.95897e-09	4.29014e-07
THJ: Bridging	THJ: Reduced tympanohyoid	35.5943	25.7308	2.42995e-09	5.29729e-07
THJ: OCLL proximal stylohyoid	THJ: Reduced tympanohyoid	32.8001	8.63362	1.02139e-08	2.21642e-06
CBJ: Marginal exostosis basihyoid	STCJ: Bridging	28.4748	39.3333	9.4927e-08	2.05042e-05
THJ: OCLL proximal stylohyoid	STCJ: OCLL distal stylohyoid	28.2738	9.21852	1.05311e-07	2.2642e-05
STCJ: Osteoproliferative changes proximal ceratohyoid	THJ: Reduced tympanohyoid	26.5264	5.19394	2.59962e-07	5.56319e-05
THJ: OCLL TB	THJ: Reduced tympanohyoid	25.069	8.35199	5.53158e-07	0.000117823
CBJ: Marginal exostosis distal ceratohyoid	STCJ: OCLL proximal ceratohyoid	24.7492	10.6055	6.52946e-07	0.000138425
CBJ: Marginal exostosis basihyoid	STCJ: OCLL distal stylohyoid	24.2117	17.5116	8.63046e-07	0.000182103
STCJ: Marginal exostosis distal stylohyoid	STCJ: OCLL distal stylohyoid	24.1411	8.8355	8.95281e-07	0.000188009
THJ: OCLL proximal stylohyoid	THJ: Bridging	23.5681	7.50105	1.20568e-06	0.000251986
THJ: OCLL proximal stylohyoid	STCJ: Osteoproliferative changes proximal ceratohyoid	21.3774	5.11166	3.77201e-06	0.000784577
THJ: OCLL proximal stylohyoid	STCJ: OCLL proximal ceratohyoid	20.5428	7.0377	5.83135e-06	0.00120709
THJ: OCLL proximal stylohyoid	THJ: Marginal exostosis TB	20.2996	6.77694	6.62135e-06	0.001364
STCJ: OCLL proximal ceratohyoid	AHD: Mandibular cheek teeth disease	19.6706	7.59494	9.20059e-06	0.00188612
THJ: Osteophytes proximal stylohyoid	THJ: OCLL proximal stylohyoid	19.4425	5.0408	1.03675e-05	0.00211497
THJ: OCLL proximal stylohyoid	THJ: Thickening	19.1261	4.38707	1.2236e-05	0.00248391
THJ: OCLL proximal stylohyoid	THJ: OCLL TB	18.7202	5.58685	1.5137e-05	0.00305768
STCJ: OCLL distal stylohyoid	THJ: Reduced tympanohyoid	18.322	8.72774	1.86542e-05	0.00374949
STCJ: OCLL distal stylohyoid	THJ: Bridging	18.2288	7.71788	1.95893e-05	0.00391787
AHD: Perihyoid change	THJ: Bridging	16.7751	11.9665	4.20823e-05	0.00837437
THJ: Osteophytes proximal stylohyoid	THJ: Bridging	16.6988	7.83651	4.38087e-05	0.00867412
THJ: Marginal exostosis TB	THJ: Bridging	16.6154	12.7723	4.57784e-05	0.00901834
STCJ: Bridging	THJ: Bridging	16.5421	17.6819	4.75829e-05	0.00932625
STCJ: Marginal exostosis distal stylohyoid	THJ: Bridging	16.2225	5.42796	5.63209e-05	0.0109826
CBJ: Marginal exostosis distal ceratohyoid	CBJ: Marginal exostosis basihyoid	16.0953	14.0465	6.02322e-05	0.011685
THJ: Marginal exostosis TB	THJ: OCLL TB	15.3229	6.30031	9.06094e-05	0.0174876
STCJ: OCLL distal stylohyoid	THJ: Thickening	15.1548	5.33053	9.90455e-05	0.0190167
STCJ: Marginal exostosis distal stylohyoid	THJ: Thickening	15.1298	2.96696	0.000100365	0.0191698
STCJ: Osteoproliferative changes proximal ceratohyoid	THJ: Bridging	15.013	5.12504	0.000106771	0.0202865
THJ: Osteopenia TB	THJ: OCLL TB	14.9925	6.85714	0.00010794	0.0204006
THJ: OCLL TB	THJ: Bridging	14.9169	5.8839	0.000112352	0.0211222
THJ: Osteophytes proximal stylohyoid	STCJ: OCLL distal stylohyoid	14.5072	7.23379	0.000139628	0.0260832
THJ: Osteophytes proximal stylohyoid	STCJ: Osteoproliferative changes proximal ceratohyoid	14.5091	3.36968	0.000139482	0.0260832
STCJ: OCLL distal stylohyoid	STCJ: Osteoproliferative changes proximal ceratohyoid	13.8008	5.09964	0.000203251	0.0376014
CBJ: Marginal exostosis distal ceratohyoid	STCJ: Osteoproliferative changes proximal ceratohyoid	13.3862	5.41152	0.00025348	0.0466402
THJ: Remodeling proximal stylohyoid	THJ: Reduced tympanohyoid	13.2994	20.273	0.000265491	0.0485849
STCJ: OCLL distal stylohyoid	STCJ: OCLL proximal ceratohyoid	13.186	6.44156	0.000282049	0.0513329
AHD: Perihyoid change	THJ: OCLL proximal stylohyoid	12.9845	8.92119	0.000314076	0.0568477
THJ: Osteopenia TB	THJ: Thickening	12.8941	5.17391	0.000329625	0.0593325
THJ: Osteophytes proximal stylohyoid	STCJ: OCLL proximal ceratohyoid	12.6447	5.80712	0.000376631	0.0674169
STCJ: Marginal exostosis distal stylohyoid	STCJ: Bridging	12.4161	11.7444	0.000425657	0.0757669
THJ: Osteophytes proximal stylohyoid	STCJ: Marginal exostosis distal stylohyoid	11.9917	2.43172	0.000534392	0.0945874
STCJ: Bridging	STCJ: Osteoproliferative changes proximal ceratohyoid	11.7382	13.8571	0.000612318	0.107768
STCJ: OCLL distal stylohyoid	THJ: Marginal exostosis TB	11.6293	7.34872	0.0006492	0.11361
STCJ: OCLL proximal ceratohyoid	THJ: Bridging	11.3199	5.58114	0.0007668	0.133423
AHD: Perihyoid change	THJ: Reduced tympanohyoid	10.5434	17.2212	0.00116605	0.201614
THJ: Osteopenia TB	THJ: Reduced tympanohyoid	10.5444	5.31441	0.0011654	0.201614
CBJ: Marginal exostosis distal ceratohyoid	STCJ: Bridging	10.1058	12.6111	0.00147804	0.252744
STCJ: Osteoproliferative changes proximal ceratohyoid	THJ: Marginal exostosis TB	9.63524	2.83349	0.00190879	0.324494
THJ: Osteophytes proximal stylohyoid	THJ: OCLL TB	9.12079	3.36784	0.0025272	0.427097
LP: Asymmetry	AHD: TMJ disease	8.71884	4.86159	0.00314939	0.529098
THJ: Osteopenia TB	THJ: Marginal exostosis TB	8.5429	5.93443	0.00346873	0.579278
STCJ: Marginal exostosis distal stylohyoid	THJ: Marginal exostosis TB	8.42103	2.17571	0.00370906	0.615704
STCJ: Bridging	STCJ: OCLL distal stylohyoid	8.19567	10.6667	0.00419904	0.692842
STCJ: Marginal exostosis distal stylohyoid	STCJ: OCLL proximal ceratohyoid	8.17283	3.49099	0.00425225	0.697369
STCJ: Marginal exostosis distal stylohyoid	THJ: Reduced tympanohyoid	8.16609	2.09907	0.00426809	0.697369
CBJ: Marginal exostosis distal ceratohyoid	THJ: Reduced tympanohyoid	7.90662	4.13328	0.00492542	0.797919
THJ: Remodeling proximal stylohyoid	THJ: OCLL TB	7.77511	5.79661	0.00529709	0.852831
STCJ: Bridging	STCJ: OCLL proximal ceratohyoid	7.67687	10.1364	0.00559332	0.894931
STCJ: OCLL distal stylohyoid	THJ: OCLL TB	7.60046	4.18807	0.00583534	0.927818
AHD: Perihyoid change	AHD: Mandibular cheek teeth disease	0.192792	0.626316	0.660603	1
CBJ: Marginal exostosis basihyoid	AHD: Mandibular cheek teeth disease	0.384039	2.64516	0.535449	1
CBJ: Marginal exostosis distal ceratohyoid	AHD: Mandibular cheek teeth disease	0.332149	0.388889	0.564396	1
LP: Asymmetry	AHD: Mandibular cheek teeth disease	0.00691052	1.06667	0.933749	1
STCJ: Bridging	AHD: Mandibular cheek teeth disease	0.00270912	1.5061	0.958489	1
STCJ: Marginal exostosis distal stylohyoid	AHD: Mandibular cheek teeth disease	0.0841362	1.19891	0.771769	1
STCJ: OCLL distal stylohyoid	AHD: Mandibular cheek teeth disease	0.644979	1.80685	0.421914	1
STCJ: Osteoproliferative changes proximal ceratohyoid	AHD: Mandibular cheek teeth disease	3.24411	2.28512	0.0716806	1
STCJ: Separate epihyoid	AHD: Mandibular cheek teeth disease	2.76733	0.494595	0.0962063	1
THJ: Marginal exostosis TB	AHD: Mandibular cheek teeth disease	0.390141	1.32237	0.532225	1
THJ: OCLL proximal stylohyoid	AHD: Mandibular cheek teeth disease	2.6858	2.20743	0.101246	1
THJ: OCLL TB	AHD: Mandibular cheek teeth disease	0.342355	1.51969	0.558473	1
THJ: Osteopenia TB	AHD: Mandibular cheek teeth disease	0.0809781	0.803653	0.775976	1
THJ: Osteophytes proximal stylohyoid	AHD: Mandibular cheek teeth disease	0.586078	1.38338	0.44394	1
THJ: Remodeling proximal stylohyoid	AHD: Mandibular cheek teeth disease	0.186894	1.41317	0.665515	1
AHD: Mandibular cheek teeth disease	AHD: Maxillary cheek teeth disease	0.0149763	1.04796	0.9026	1
AHD: Perihyoid change	AHD: Maxillary cheek teeth disease	1.22581	0.244305	0.268224	1
CBJ: Marginal exostosis basihyoid	AHD: Maxillary cheek teeth disease	1.58956	3.34155	0.207389	1
CBJ: Marginal exostosis distal ceratohyoid	AHD: Maxillary cheek teeth disease	0.77715	1.79316	0.378014	1
LP: Asymmetry	AHD: Maxillary cheek teeth disease	0.0808711	1.40223	0.77612	1
STCJ: Bridging	AHD: Maxillary cheek teeth disease	0.100155	0.588058	0.751644	1
STCJ: Marginal exostosis distal stylohyoid	AHD: Maxillary cheek teeth disease	0.437893	1.25788	0.508141	1
STCJ: OCLL distal stylohyoid	AHD: Maxillary cheek teeth disease	0.701904	1.60262	0.402145	1
STCJ: OCLL proximal ceratohyoid	AHD: Maxillary cheek teeth disease	0.453306	0.586336	0.500769	1
STCJ: Osteoproliferative changes proximal ceratohyoid	AHD: Maxillary cheek teeth disease	2.10817	0.515565	0.146515	1
STCJ: Separate epihyoid	AHD: Maxillary cheek teeth disease	0.00944634	1.02642	0.922574	1
THJ: Marginal exostosis TB	AHD: Maxillary cheek teeth disease	2.43898	1.57622	0.118353	1
THJ: OCLL proximal stylohyoid	AHD: Maxillary cheek teeth disease	0.0067492	1.03228	0.934525	1
THJ: OCLL TB	AHD: Maxillary cheek teeth disease	4.93646	2.4672	0.0262958	1
THJ: Osteopenia TB	AHD: Maxillary cheek teeth disease	0.0525117	0.744845	0.818749	1
THJ: Osteophytes proximal stylohyoid	AHD: Maxillary cheek teeth disease	0.107673	1.12128	0.742809	1
THJ: Remodeling proximal stylohyoid	AHD: Maxillary cheek teeth disease	1.25097	0.238693	0.263368	1
CBJ: Marginal exostosis basihyoid	AHD: Perihyoid change	1.61366	4.4	0.203978	1
CBJ: Marginal exostosis distal ceratohyoid	AHD: Perihyoid change	1.00905	3.52381	0.31513	1
LP: Asymmetry	AHD: Perihyoid change	1.39215	4.09722	0.238043	1
AHD: Mandibular cheek teeth disease	AHD: TMJ disease	0.168333	0.746269	0.681598	1
AHD: Maxillary cheek teeth disease	AHD: TMJ disease	1.04108	1.46175	0.30757	1
AHD: Perihyoid change	AHD: TMJ disease	0.0927957	1.61477	0.760653	1
CBJ: Marginal exostosis basihyoid	AHD: TMJ disease	0.0216459	0.53849	0.883033	1
CBJ: Marginal exostosis distal ceratohyoid	AHD: TMJ disease	0.0570394	0.714421	0.811238	1
STCJ: Bridging	AHD: TMJ disease	0.0402349	1.79086	0.841022	1
STCJ: Marginal exostosis distal stylohyoid	AHD: TMJ disease	0.713653	0.716164	0.398234	1
STCJ: OCLL distal stylohyoid	AHD: TMJ disease	0.00126686	1.17626	0.971607	1
STCJ: OCLL proximal ceratohyoid	AHD: TMJ disease	2.7803	0.17	0.0954303	1
STCJ: Osteoproliferative changes proximal ceratohyoid	AHD: TMJ disease	0.000706494	0.989814	0.978795	1
STCJ: Separate epihyoid	AHD: TMJ disease	0.0186723	1.08694	0.89131	1
THJ: Marginal exostosis TB	AHD: TMJ disease	0.45085	0.790112	0.501932	1
THJ: OCLL proximal stylohyoid	AHD: TMJ disease	0.269844	1.33099	0.603437	1
THJ: OCLL TB	AHD: TMJ disease	0.00116512	1.12789	0.97277	1
THJ: Osteopenia TB	AHD: TMJ disease	0.0155565	0.761664	0.900741	1
THJ: Osteophytes proximal stylohyoid	AHD: TMJ disease	0.407945	1.25429	0.523014	1
THJ: Remodeling proximal stylohyoid	AHD: TMJ disease	0.583562	1.99553	0.44492	1
CBJ: Marginal exostosis basihyoid	LP: Asymmetry	0.676887	2.98	0.410661	1
CBJ: Marginal exostosis distal ceratohyoid	LP: Asymmetry	0.14648	1.98611	0.701923	1
AHD: Perihyoid change	STCJ: Bridging	0.345446	5.2	0.556702	1
LP: Asymmetry	STCJ: Bridging	1.14397	3.75	0.284814	1
STCJ: Separate epihyoid	STCJ: Bridging	2.04873	4.21186	0.152333	1
THJ: OCLL proximal stylohyoid	STCJ: Bridging	3.29508	5.31549	0.0694876	1
THJ: Osteophytes proximal stylohyoid	STCJ: Bridging	3.43903	7.80403	0.0636731	1
THJ: Remodeling proximal stylohyoid	STCJ: Bridging	5.64191	11.2593	0.0175361	1
AHD: Perihyoid change	STCJ: Marginal exostosis distal stylohyoid	0.0634548	1.45806	0.801117	1
CBJ: Marginal exostosis basihyoid	STCJ: Marginal exostosis distal stylohyoid	1.97136	3.17778	0.160303	1
CBJ: Marginal exostosis distal ceratohyoid	STCJ: Marginal exostosis distal stylohyoid	2.86539	2.37179	0.0905039	1
LP: Asymmetry	STCJ: Marginal exostosis distal stylohyoid	0.0492124	1.28824	0.824439	1
STCJ: Separate epihyoid	STCJ: Marginal exostosis distal stylohyoid	1.67843	0.692487	0.195134	1
THJ: OCLL proximal stylohyoid	STCJ: Marginal exostosis distal stylohyoid	7.4324	2.61524	0.00640598	1
THJ: Remodeling proximal stylohyoid	STCJ: Marginal exostosis distal stylohyoid	5.45352	4.22642	0.0195289	1
AHD: Perihyoid change	STCJ: OCLL distal stylohyoid	0.758925	3.15054	0.383665	1
CBJ: Marginal exostosis distal ceratohyoid	STCJ: OCLL distal stylohyoid	6.46535	4.72368	0.0109998	1
LP: Asymmetry	STCJ: OCLL distal stylohyoid	1.14016	2.71154	0.285618	1
STCJ: Separate epihyoid	STCJ: OCLL distal stylohyoid	0.166242	0.740614	0.683473	1
THJ: Remodeling proximal stylohyoid	STCJ: OCLL distal stylohyoid	2.78971	4.22549	0.0948716	1
AHD: Perihyoid change	STCJ: OCLL proximal ceratohyoid	0.688966	2.96	0.406516	1
CBJ: Marginal exostosis basihyoid	STCJ: OCLL proximal ceratohyoid	1.0126	3.56627	0.31428	1
LP: Asymmetry	STCJ: OCLL proximal ceratohyoid	0.00860597	1.52717	0.926088	1
STCJ: Separate epihyoid	STCJ: OCLL proximal ceratohyoid	0.0841128	0.795918	0.771799	1
THJ: Remodeling proximal stylohyoid	STCJ: OCLL proximal ceratohyoid	2.56762	3.93636	0.109072	1
AHD: Perihyoid change	STCJ: Osteoproliferative changes proximal ceratohyoid	4.97188	4.54422	0.0257626	1
CBJ: Marginal exostosis basihyoid	STCJ: Osteoproliferative changes proximal ceratohyoid	3.33429	4.296	0.0678496	1
LP: Asymmetry	STCJ: Osteoproliferative changes proximal ceratohyoid	2.90492	2.77857	0.0883099	1
STCJ: Separate epihyoid	STCJ: Osteoproliferative changes proximal ceratohyoid	0.0626236	0.881111	0.802396	1
THJ: Remodeling proximal stylohyoid	STCJ: Osteoproliferative changes proximal ceratohyoid	1.00636	2.3125	0.315777	1
AHD: Perihyoid change	STCJ: Separate epihyoid	0.0253576	1.33889	0.873479	1
CBJ: Marginal exostosis basihyoid	STCJ: Separate epihyoid	0.0938849	0.803279	0.759295	1
CBJ: Marginal exostosis distal ceratohyoid	STCJ: Separate epihyoid	2.55956	2.27219	0.109629	1
LP: Asymmetry	STCJ: Separate epihyoid	5.33677	3.49091	0.0208802	1
THJ: OCLL proximal stylohyoid	STCJ: Separate epihyoid	1.51494	0.602514	0.218386	1
THJ: Osteophytes proximal stylohyoid	STCJ: Separate epihyoid	1.17529	0.756093	0.278318	1
THJ: Remodeling proximal stylohyoid	STCJ: Separate epihyoid	0.0611991	0.719697	0.804611	1
AHD: Mandibular cheek teeth disease	THJ: Bridging	0.0150901	1.2833	0.902232	1
AHD: Maxillary cheek teeth disease	THJ: Bridging	0.404498	0.635599	0.524775	1
AHD: TMJ disease	THJ: Bridging	0.0199532	1.07665	0.887668	1
CBJ: Marginal exostosis basihyoid	THJ: Bridging	0.88534	3.41689	0.346743	1
CBJ: Marginal exostosis distal ceratohyoid	THJ: Bridging	2.17894	2.96768	0.13991	1
LP: Asymmetry	THJ: Bridging	0.0732258	1.79812	0.786697	1
STCJ: Separate epihyoid	THJ: Bridging	0.0349985	0.843056	0.851599	1
THJ: Osteopenia TB	THJ: Bridging	0.165349	1.68586	0.684279	1
AHD: Perihyoid change	THJ: Marginal exostosis TB	0.192353	1.60263	0.660965	1
CBJ: Marginal exostosis basihyoid	THJ: Marginal exostosis TB	2.78717	6.56728	0.0950221	1
CBJ: Marginal exostosis distal ceratohyoid	THJ: Marginal exostosis TB	4.25649	3.16807	0.0391005	1
LP: Asymmetry	THJ: Marginal exostosis TB	0.160602	0.712918	0.688603	1
STCJ: Bridging	THJ: Marginal exostosis TB	2.02294	5.58475	0.154939	1
STCJ: OCLL proximal ceratohyoid	THJ: Marginal exostosis TB	5.30045	3.1814	0.0213199	1
STCJ: Separate epihyoid	THJ: Marginal exostosis TB	1.99791	0.701972	0.157516	1
THJ: Remodeling proximal stylohyoid	THJ: Marginal exostosis TB	7.13687	11.6529	0.00755146	1
CBJ: Marginal exostosis basihyoid	THJ: OCLL proximal stylohyoid	0.113159	1.97079	0.736576	1
CBJ: Marginal exostosis distal ceratohyoid	THJ: OCLL proximal stylohyoid	3.42212	2.95571	0.0643282	1
LP: Asymmetry	THJ: OCLL proximal stylohyoid	1.06012	2.29032	0.303189	1
AHD: Perihyoid change	THJ: OCLL TB	2.08377	3.75952	0.148872	1
CBJ: Marginal exostosis basihyoid	THJ: OCLL TB	0.00406472	1.5054	0.949165	1
CBJ: Marginal exostosis distal ceratohyoid	THJ: OCLL TB	2.52818	2.81208	0.111829	1
LP: Asymmetry	THJ: OCLL TB	0.48338	2.08903	0.486895	1
STCJ: Bridging	THJ: OCLL TB	0.0813174	1.36196	0.77552	1
STCJ: Marginal exostosis distal stylohyoid	THJ: OCLL TB	2.58689	1.95732	0.107752	1
STCJ: OCLL proximal ceratohyoid	THJ: OCLL TB	1.37998	2.2189	0.240104	1
STCJ: Osteoproliferative changes proximal ceratohyoid	THJ: OCLL TB	1.69705	1.90618	0.192675	1
STCJ: Separate epihyoid	THJ: OCLL TB	0.614556	1.43944	0.433078	1
AHD: Perihyoid change	THJ: Osteopenia TB	0.287126	2.35417	0.592068	1
CBJ: Marginal exostosis basihyoid	THJ: Osteopenia TB	0.0926695	1.88333	0.76081	1
CBJ: Marginal exostosis distal ceratohyoid	THJ: Osteopenia TB	0.176859	0.647059	0.674087	1
LP: Asymmetry	THJ: Osteopenia TB	0.00501475	1.51389	0.943545	1
STCJ: Bridging	THJ: Osteopenia TB	0.175771	2.10185	0.675033	1
STCJ: Marginal exostosis distal stylohyoid	THJ: Osteopenia TB	0.198138	1.37657	0.656228	1
STCJ: OCLL distal stylohyoid	THJ: Osteopenia TB	1.59167	2.64198	0.207088	1
STCJ: OCLL proximal ceratohyoid	THJ: Osteopenia TB	0.00358816	0.954128	0.952234	1
STCJ: Osteoproliferative changes proximal ceratohyoid	THJ: Osteopenia TB	1.10698	1.97306	0.292739	1
STCJ: Separate epihyoid	THJ: Osteopenia TB	4.04107	0.257745	0.0444056	1
THJ: OCLL proximal stylohyoid	THJ: Osteopenia TB	3.41338	3	0.0646698	1
THJ: Osteophytes proximal stylohyoid	THJ: Osteopenia TB	0.366938	1.44906	0.544678	1
THJ: Remodeling proximal stylohyoid	THJ: Osteopenia TB	1.92008	3.50526	0.165848	1
AHD: Perihyoid change	THJ: Osteophytes proximal stylohyoid	2.61242	3.48485	0.10603	1
CBJ: Marginal exostosis basihyoid	THJ: Osteophytes proximal stylohyoid	0.131875	1.60872	0.716496	1
CBJ: Marginal exostosis distal ceratohyoid	THJ: Osteophytes proximal stylohyoid	3.7075	2.70477	0.0541685	1
LP: Asymmetry	THJ: Osteophytes proximal stylohyoid	3.19464	2.96149	0.07388	1
AHD: Mandibular cheek teeth disease	THJ: Reduced tympanohyoid	0.0201248	1.05175	0.887189	1
AHD: Maxillary cheek teeth disease	THJ: Reduced tympanohyoid	0.125403	1.13995	0.723247	1
AHD: TMJ disease	THJ: Reduced tympanohyoid	0.449722	0.783197	0.502467	1
CBJ: Marginal exostosis basihyoid	THJ: Reduced tympanohyoid	3.99438	5.51444	0.0456522	1
LP: Asymmetry	THJ: Reduced tympanohyoid	0.0244778	0.920241	0.875675	1
STCJ: Bridging	THJ: Reduced tympanohyoid	4.41568	9.44877	0.03561	1
STCJ: OCLL proximal ceratohyoid	THJ: Reduced tympanohyoid	5.43949	2.90655	0.0196865	1
STCJ: Separate epihyoid	THJ: Reduced tympanohyoid	0.127493	0.894316	0.721046	1
AHD: Perihyoid change	THJ: Remodeling proximal stylohyoid	0.713076	3.0101	0.398425	1
CBJ: Marginal exostosis basihyoid	THJ: Remodeling proximal stylohyoid	0.0577588	3.14583	0.810074	1
CBJ: Marginal exostosis distal ceratohyoid	THJ: Remodeling proximal stylohyoid	0.563151	2.78846	0.452994	1
LP: Asymmetry	THJ: Remodeling proximal stylohyoid	0.276028	1.7561	0.599316	1
THJ: OCLL proximal stylohyoid	THJ: Remodeling proximal stylohyoid	0.432724	2.05996	0.510655	1
THJ: Osteophytes proximal stylohyoid	THJ: Remodeling proximal stylohyoid	4.59936	4.47652	0.0319839	1
AHD: Mandibular cheek teeth disease	THJ: Thickening	0.00860688	0.962687	0.926084	1
AHD: Maxillary cheek teeth disease	THJ: Thickening	0.240041	0.814436	0.624177	1
AHD: Perihyoid change	THJ: Thickening	4.29436	4.10138	0.038239	1
AHD: TMJ disease	THJ: Thickening	0.759282	1.40049	0.383553	1
CBJ: Marginal exostosis basihyoid	THJ: Thickening	1.17736	2.65794	0.277893	1
CBJ: Marginal exostosis distal ceratohyoid	THJ: Thickening	5.74361	3.22214	0.0165488	1
LP: Asymmetry	THJ: Thickening	0.200001	1.51428	0.65472	1
STCJ: Bridging	THJ: Thickening	6.48772	8.55489	0.0108622	1
STCJ: OCLL proximal ceratohyoid	THJ: Thickening	7.4434	3.34188	0.00636695	1
STCJ: Separate epihyoid	THJ: Thickening	0.253692	0.837706	0.614488	1

## Sheet: S3-Age Effect
Supplementary Table 3: Age effects for each CT-parameter, corrected for multiple testing via the Bonferroni–Holm method.
CT-parameter	Estimate	Standard Error	Test Statistic	p-value nominal	p-value adjusted
THJ: Reduced tympanohyoid	0.175413	0.0414294	4.23402	2.29555e-05	0.000298422
STCJ: Osteoproliferative changes proximal ceratohyoid	0.220784	0.060374	3.65693	0.000255255	0.00306306
THJ: Thickening	0.187137	0.05121	3.65431	0.000257879	0.00306306
THJ: OCLL proximal stylohyoid	0.195289	0.0619139	3.1542	0.00160936	0.0160936
STCJ: Marginal exostosis distal stylohyoid	0.0986222	0.0361728	2.72642	0.00640261	0.0400465
THJ: Marginal exostosis TB	0.102633	0.036782	2.7903	0.00526589	0.0400465
THJ: OCLL TB	0.201802	0.0709474	2.84439	0.00444961	0.0400465
THJ: Osteophytes proximal stylohyoid	0.0999284	0.0354338	2.82014	0.0048002	0.0400465
AHD: Mandibular cheek teeth disease	0.0657472	0.0416632	1.57806	0.114551	0.428754
AHD: TMJ disease	0.06181	0.0359726	1.71825	0.0857509	0.428754
STCJ: OCLL proximal ceratohyoid	0.0904258	0.0528834	1.70991	0.0872827	0.428754
AHD: Maxillary cheek teeth disease	0.0357497	0.0349434	1.02308	0.306272	0.487911
STCJ: Separate epihyoid	-0.0398375	0.0341907	-1.16516	0.243955	0.487911

## Sheet: S4-Weight Effect
Supplementary Table 4: Weight effects for each CT-parameter, corrected for multiple testing via the Bonferroni–Holm method.
CT-parameter	Estimate	Standard Error	Test Statistic	p-value nominal	p-value adjusted
THJ: Reduced tympanohyoid	0.516835	0.248544	2.07945	0.037576	0.488488
AHD: Mandibular cheek teeth disease	-0.00014264	0.240013	-0.000594301	0.999526	1
AHD: Maxillary cheek teeth disease	0.0352612	0.207398	0.170016	0.864997	1
AHD: TMJ disease	-0.137067	0.220206	-0.62245	0.533646	1
STCJ: Marginal exostosis distal stylohyoid	0.149525	0.216673	0.690096	0.490134	1
STCJ: OCLL proximal ceratohyoid	-0.0885938	0.311257	-0.284632	0.775926	1
STCJ: Osteoproliferative changes proximal ceratohyoid	-0.111113	0.297465	-0.373534	0.708751	1
STCJ: Separate epihyoid	-0.265757	0.223146	-1.19096	0.23367	1
THJ: Marginal exostosis TB	0.137183	0.217871	0.629655	0.528921	1
THJ: OCLL proximal stylohyoid	0.422116	0.328673	1.2843	0.199036	1
THJ: OCLL TB	0.295944	0.359118	0.824087	0.40989	1
THJ: Osteophytes proximal stylohyoid	0.168129	0.212767	0.790203	0.429409	1
THJ: Thickening	0.251546	0.272153	0.924284	0.355338	1

## Sheet: S5-Usage Effect
Supplementary Table 5: Usage effects for each CT-parameter, evaluated via a likelihood ratio test and corrected for multiple testing via the Bonferroni–Holm method.
CT-parameter	Degrees of Freedome	Deviance	p-value nominal	p-value adjusted
THJ: Marginal exostosis TB	-6	-16.6632	0.0106041	0.137853
THJ: OCLL TB	-4	-10.7586	0.0294158	0.35299
AHD: Mandibular cheek teeth disease	-6	-2.2053	0.899882	1
AHD: Maxillary cheek teeth disease	-6	-5.29741	0.506272	1
AHD: TMJ disease	-5	-2.22789	0.816797	1
STCJ: Marginal exostosis distal stylohyoid	-6	-5.75331	0.451384	1
STCJ: OCLL proximal ceratohyoid	-3	-0.652386	0.884342	1
STCJ: Osteoproliferative changes proximal ceratohyoid	-4	-1.04167	0.903413	1
STCJ: Separate epihyoid	-5	-5.50405	0.357501	1
THJ: OCLL proximal stylohyoid	-4	-3.28395	0.51148	1
THJ: Osteophytes proximal stylohyoid	-6	-7.40293	0.285185	1
THJ: Reduced tympanohyoid	-6	-7.07597	0.313878	1
THJ: Thickening	-3	-1.21714	0.748897	1
